# Supplementary material for: Accuracy and Precision of a Novel Photogate System to Measure Toe Clearance on Stairs
Source: Sensors (Basel). 2023 Feb 22;23(5):2429. doi: 10.3390/s23052429 (PMC10007576; doi:10.3390/s23052429)
Supplement: Supplementary file 1 [file sensors-23-02429-s001.zip]

Archive with 1 entries (1 files):
- sensors-2146472-supplementary.xlsx
