# Supplementary material for: Accuracy and Precision of a Novel Photogate System to Measure Toe Clearance on Stairs
Source: Sensors (Basel). 2023 Feb 22;23(5):2429. doi: 10.3390/s23052429 (PMC10007576; doi:10.3390/s23052429)
Supplement: Supplementary file 1 [file sensors-23-02429-s001.zip › sensors-2146472-supplementary.xlsx]

## Sheet: Rigid Object Comparison
Vicon (mm's)	Photogates (mm's)
58.43	59.4687
100.787	100.446
75.837	77.5133
49.01	53.456
41.668	40.7057
92.65	94.0693
94.723	94.0693
77.862	77.5133
132.397	130.393
52.37	53.456
36.084	40.7057
100.323	100.446
128.179	130.393
62.461	70.9513
22.868	25.8237
112.109	113.02
49.421	53.456
50.1	53.456
104.208	100.446
56.035	59.4687
95.356	94.0693
21.69	25.8237
108.859	106.947
126.533	130.393
29.494	34.949
89.03	88.6897
34.976	34.949
117.838	119.173
67.309	70.9513
130.409	130.393
60.964	59.4687
19.002	20.0247
75.244	77.5133
107.883	113.02
36.89	40.7057
127.64	130.393
46.038	46.839
125.514	125.229
81.131	83.013
45.516	46.839
127.74	130.393
26.223	25.8237
79.659	77.5133
84	83.013
115.939	113.02
47.915	46.839
88.885	88.6897
48.381	46.839
94.153	94.0693
64.068	64.6903
53.574	53.456
42.826	46.839
97.231	100.446
30.504	34.949
123.804	125.229
71.105	70.9513
31.383	34.949
113.578	113.02
21.679	25.8237
81.614	83.013
51.008	53.456
93.247	94.0693
62.412	64.6903
52.851	53.456
33.802	34.949
113.241	113.02
71.484	70.9513
39.369	40.7057
26.09	25.8237
119.425	119.173
55.082	53.456
110.608	113.02
34.064	34.949
129.063	130.393
43.096	46.839
112.178	113.02
69.746	70.9513
35.676	34.949
113.441	113.02
34.183	34.949
30.792	34.949
71.274	70.9513
33.725	34.949
133.435	142.866
74.658	77.5133
26.527	25.8237
87.368	88.6897
45.788	46.839
105.281	106.947
96.979	94.0693
51.744	53.456
122.591	125.229
64.25	64.6903
98.47	100.446
29.553	34.949
111.096	113.02
106.482	106.947
41.109	40.7057
78.934	77.5133
142.122	142.866
40.14	40.7057
94.572	94.0693
48.74	53.456
109.891	113.02
77.401	77.5133
35.52	40.7057
100.908	100.446
129.065	130.393
41.023	40.7057
27.525	40.7057
39.14	40.7057
67.914	70.9513
99.505	100.446
52.112	53.456
23.41	25.8237
129.264	130.393
27.622	25.8237
65.024	64.6903
126.156	130.393
25.108	25.8237
97.655	100.446
81.514	83.013
79.938	77.5133
76.574	77.5133
118.124	119.173
75.283	77.5133
98.979	100.446
18.364	20.0247
109.515	113.02
47.584	46.839
102.004	100.446
57.388	59.4687
74.007	77.5133
40.181	40.7057
95.565	94.0693
32.828	40.7057
67.7	70.9513
32.726	40.7057
102.287	100.446
27.257	25.8237
77.539	77.5133
31.595	40.7057
35.188	40.7057
64.38	64.6903
26.083	25.8237
17.797	20.0247
87.525	88.6897
46.644	46.839
21.064	20.0247
55.063	59.4687

## Sheet: Participant 01
Vicon (mm's)	Photogates (mm's)
54.835	46.839
64.3737	59.4687
55.0057	40.7057
46.6467	40.7057
58.2457	59.4687
59.9033	64.6903
54.7897	59.4687
39.9387	40.7057
44.945	46.839
37.3277	40.7057
31.169	34.949
50.56	53.456
50.878	53.456
55.2347	59.4687
65.0023	70.9513
56.1907	59.4687
52.1577	59.4687
52.4187	59.4687
47.1627	59.4687
48.952	53.456
42.085	46.839
49.6367	59.4687

## Sheet: Participant 02
Vicon (mm's)	Photogates (mm's)
61.209	40.7057
58.159	53.456
53.787	46.839
54.816	46.839
53.219	46.839
67.446	59.4687
62.66	59.4687
61.867	53.456
60.37	53.456
57.777	53.456
38.42	34.949
53.699	46.839
53.343	46.839
49.252	46.839
49.698	46.839
63.161	53.456
55.228	46.839
54	46.839
50.533	40.7057
49.421	40.7057
44.924	40.7057
47.708	34.949
57.473	53.456
62.44	34.949
49.883	53.456

## Sheet: Participant 03
Vicon (mm's)	Photogates (mm's)
31.469	40.7057
36.009	46.839
44.188	53.456
36.944	53.456
16.339	25.8237
74.959	83.013
62.879	70.9513
46.333	53.456
34.113	46.839
28.354	34.949
32.533	40.7057
41.842	53.456
16.958	34.949
18.895	34.949
29.815	46.839
23.319	40.7057
16.123	34.949
30.008	46.839
17.54	34.949
24.17	40.7057
10.578	25.8237
17.838	40.7057
31.291	46.839
18.559	40.7057

## Sheet: Participant 04
Vicon (mm's)	Photogates (mm's)
81.32	88.6897
78.335	83.013
58.485	64.6903
63.474	64.6903
67.947	70.9513
80.338	88.6897
58.716	64.6903
66.034	77.5133
63.613	77.5133
56.974	64.6903
67.985	77.5133
64.523	77.5133
51.867	64.6903
64.776	70.9513
51.096	59.4687
69.098	70.9513
67.442	70.9513
47.649	46.839
50.26	46.839
51.217	53.456
56.585	53.456
57.364	53.456
44.972	40.7057
58.653	64.6903
54.586	53.456

## Sheet: Participant 05
Vicon (mm's)	Photogates (mm's)
64.69	53.456
65.252	53.456
79.091	70.9513
66.355	59.4687
60.458	46.839
74.504	77.5133
65.213	53.456
67.902	59.4687
64.562	59.4687
73.232	59.4687
57.684	46.839
45.791	40.7057
54.56	46.839
48.113	40.7057
50.13	40.7057
48.401	40.7057
48.534	46.839
47.582	46.839
46.681	40.7057
70.768	64.6903
65.148	64.6903
45.135	46.839
39.879	40.7057
58.35	59.4687
52.687	46.839

## Sheet: Participant 06
Vicon (mm's)	Photogates (mm's)
45.334	46.839
48.485	53.456
36.757	40.7057
47.595	46.839
37.375	40.7057
63.265	64.6903
53.625	59.4687
63.629	64.6903
51.844	59.4687
57.08	59.4687
40.803	53.456
32.861	40.7057
33.303	40.7057
41.036	53.456
31.861	40.7057
38.246	40.7057
47.821	53.456
51.964	53.456
39.902	40.7057
38.88	40.7057
43.769	46.839
43.682	46.839
36.136	40.7057
38.945	40.7057
39.746	40.7057

## Sheet: Participant 07
Vicon (mm's)	Photogates (mm's)
60.056	53.456
58.314	59.4687
52.596	53.456
60.302	59.4687
53.231	53.456
54.411	53.456
44.102	40.7057
49.927	46.839
43.17	46.839
26.799	25.8237
51.384	53.456
44.866	46.839
53.778	53.456
49.141	46.839
41.399	40.7057
37.88	40.7057
45.252	46.839
30.314	34.949
19.803	25.8237
37.466	40.7057
42.043	46.839
37.588	40.7057
34.133	34.949
30.848	34.949
39.4	40.7057

## Sheet: Participant 08
Vicon (mm's)	Photogates (mm's)
55.996	53.456
54.126	53.456
73.473	70.9513
56.943	59.4687
63.362	64.6903
58.21	59.4687
85.798	88.6897
65.356	70.9513
68.349	70.9513
62.012	64.6903
62.054	64.6903
46.857	40.7057
57.143	59.4687
62.975	70.9513
43.25	46.839
47.437	46.839
58.061	59.4687
68.797	70.9513
54.397	53.456
54.219	53.456
43.856	40.7057
56.956	53.456
45.79	46.839
52.853	59.4687
56.56	53.456

## Sheet: Participant 09
Vicon (mm's)	Photogates (mm's)
62.032	70.9513
56.944	64.6903
51.829	64.6903
50.9	59.4687
62.395	64.6903
64.119	77.5133
69.613	77.5133
65.579	77.5133
64.81	77.5133
59.207	70.9513
59.732	70.9513
76.223	88.6897
68.085	77.5133
61.528	70.9513
56.412	64.6903
51.274	59.4687
64.717	77.5133
52.023	59.4687
48.299	59.4687
45.632	64.6903
41.666	53.456
55.413	64.6903
51.836	64.6903
46.747	59.4687
47.013	59.4687

[truncated: 3 more sheets: Participant 10, Participant 11, Participant 12]
